# Supplementary material for: Alcalase-Assisted Mytilus edulis Hydrolysate: A Nutritional Approach for Recovery from Muscle Atrophy
Source: Mar Drugs. 2023 Nov 29;21(12):623. doi: 10.3390/md21120623 (PMC10744518; doi:10.3390/md21120623)
Supplement: Supplementary file 1 [file marinedrugs-21-00623-s001.zip]

Archive with 1 entries (1 files):
- marinedrugs-2697005-supplementary.pdf
